# Supplementary material for: Medical Rehabilitation of Patients with Post-COVID-19 Syndrome—A Comparison of Aerobic Interval and Continuous Training
Source: J Clin Med. 2023 Oct 25;12(21):6739. doi: 10.3390/jcm12216739 (PMC10649998; doi:10.3390/jcm12216739)
Supplement: Supplementary file 1 [file jcm-12-06739-s001.zip]

Archive with 1 entries (1 files):
- jcm-2624095-supplementary.pdf
